# Supplementary material for: Comparison of thoracic ultrasonography (TUS), clinical respiratory scoring (CRS), and blood analysis to evaluate respiratory dysfunction in transported calves
Source: PLoS One. 2026 Feb 11;21(2):e0337418. doi: 10.1371/journal.pone.0337418 (PMC12893609; doi:10.1371/journal.pone.0337418)
Supplement: S1 File — (XLSX) [file pone.0337418.s001.xlsx]

## Sheet: dataset_2025.11.14
Calf	Timepoint	TUS	CRS	Sex	Cohort	Source	Weight (kg)	Age (days)	Breed	RBC (10^12/L)	HGB (mmol/L)	WBC (10^9/L)	Neutrophil count (10^9/L)	Lymphocyte count (10^9/L)	Neutrophil:Lymphocyte ratio	Monocyte count (10^9/L)	Basophil count (10^9/L)	Eosinophil count (10^9/L)	Serum amyloid-A (mg/L)	Total Immunoglobulins (g/L)	Immunoglobulin-A (mg/L)	Immunoglobulin-G (g/L)	Immunoglobulin-M /mg/L)
160	T1	0	0	M	T1	Dairy farm	67	30	BEEFXHF	10.95	8.25398	12.65	4.31	6.97	0.618364	1.02	0.12	0.09	59.5126	3.3505	44.9814	3.13199	173.533
161	T1	0	1	M	T1	Dairy farm	45.5	23	HF	6.32	3.97184	6.81	3.92	2.39	1.64017	0.33	0.03	0.06	17.8051	19.666	27.419	19.6083	30.3127
163	T1	2	0	M	T1	Dairy farm	50	20	HF	10.6	7.26102	8.42	2.64	4.57	0.577681	0.86	0.08	0.18	152.303	14.7215	141.039	14.174	406.499
164	T1	0	0	M	T1	Dairy farm	53	19	HF	8.11	4.71656	9.73	6.67	2.09	3.19139	0.5	0.11	0.24	4.38445	12.4038	.	12.0521	351.729
165	T1	1	0	M	T1	Dairy farm	56	41	BEEFXHF	7.98	4.90274	7.32	1.47	5.09	0.288802	0.56	0.06	0.05	45.076	17.1061	92.343	16.5458	467.962
166	T1	1	0	M	T1	Dairy farm	58.5	32	BEEFXHF	7.47	4.46832	6.68	1.68	3.99	0.421053	0.74	0.05	0.22	124.352	12.7603	26.8487	12.556	177.419
167	T1	1	0	M	T1	Dairy farm	49.5	28	BEEFXHF	7.4	5.70952	8.53	1.55	5.45	0.284404	1.27	0.07	0.04	309.996	14.4655	127.318	13.8896	448.568
169	T1	2	0	M	T1	Dairy farm	50	32	BEEFXHF	8.12	5.77158	10.9	2.41	7.35	0.327891	0.85	0.1	0.05	345.367	25.9846	75.6333	25.4384	470.535
171	T1	1	0	M	T1	Dairy farm	60.5	30	BEEFXHF	9.01	6.39218	10.61	5.7	3.82	1.49215	0.77	0.11	0.05	48.0671	12.3086	75.0567	12.0932	140.391
172	T1	1	0	M	T1	Dairy farm	56.5	31	BEEFXHF	9.53	6.39218	12.04	4.29	6.01	0.71381	1.34	0.09	0.06	59.8935	10.2606	106.607	9.52265	631.38
173	T1	3	0	M	T1	Dairy farm	56	30	BEEFXHF	7.88	4.90274	10.95	5.65	3.71	1.52291	1.1	0.1	0.05	37.9249	9.9686	63.84	9.4929	411.858
174	T1	2	0	M	T1	Dairy farm	53.5	27	BEEFXHF	12.42	8.93664	13.05	4.66	7.43	0.627187	0.7	0.12	0.07	43.0248	129.125	44.4265	128.387	693.982
175	T1	0	0	M	T1	Dairy farm	54.5	36	BEEFXHF	7.64	4.0339	8.22	3.74	3.72	1.00538	0.47	0.09	0.04	8.64748	16.6989	53.5424	16.3069	338.431
176	T1	0	0	M	T1	Dairy farm	60	36	BEEFXHF	9.02	5.95776	10.14	3.51	5.53	0.63472	0.67	0.08	0.32	28.5822	11.2412	92.5152	10.8456	303.021
178	T1	0	0	M	T1	Dairy farm	50	34	HF	11.93	8.19192	16.72	10.66	4.43	2.40632	0.98	0.28	0.06	162.3	9.12502	113.912	8.43789	573.216
179	T1	1	0	M	T1	Dairy farm	47	30	HF	9.84	5.8957	13.66	8.06	3.89	2.07198	0.98	0.12	0.18	23.4243	8.05008	51.1288	7.6938	305.147
180	T1	0	0	M	T1	Livestock mart	48.5	27	BEEFXHF	7.25	5.46128	10.63	5.92	3.51	1.68661	0.84	0.12	0.12	24.0178	16.019	67.4646	15.6212	330.34
181	T1	0	0	M	T1	Livestock mart	52	25	BEEFXHF	13.35	9.37106	12.52	4.99	5.45	0.915596	1.5	0.25	0.11	130.882	10.9038	48.3545	10.0756	779.898
182	T1	2	0	M	T1	Livestock mart	53.5	29	BEEFXHF	10.64	8.12986	11.79	4.38	5.35	0.818692	1.59	0.24	0.05	176.888	27.3262	219.885	26.5628	543.504
183	T1	2	0	M	T1	Livestock mart	55.5	30	BEEFXHF	9.45	7.07484	7.14	1.89	4.22	0.447867	0.7	0.13	0.19	66.3173	9.86947	115.257	9.51826	235.956
184	T1	1	0	M	T1	Livestock mart	61.5	29	BEEFXHF	12.18	8.31604	9.72	4.06	4.5	0.902222	0.89	0.1	0.07	66.7555	16.4223	126.674	15.943	352.611
185	T1	1	0	M	T1	Livestock mart	57.5	30	BEEFXHF	10.65	8.44016	10.62	4.84	4.65	1.04086	0.84	0.14	0.08	102.985	47.8382	166.432	47.3112	360.622
186	T1	2	0	M	T1	Livestock mart	56	33	BEEFXHF	8.6	6.26806	11.91	4.56	5.49	0.830601	1.52	0.12	0.05	190.619	29.1344	115.257	28.6078	411.328
187	T1	1	0	M	T1	Livestock mart	54.5	28	BEEFXHF	11.96	9.12282	24.39	14.21	8.1	1.75432	1.46	0.37	0.14	65.5668	15.8824	55.4607	15.4194	407.502
188	T1	0	0	M	T1	Livestock mart	65.5	40	BEEFXHF	10.84	7.1369	11.24	4.12	5.8	0.710345	0.83	0.24	0.16	40.0615	16.2848	59.0602	15.5825	643.286
189	T1	0	0	M	T1	Livestock mart	61.5	28	BEEFXHF	10.2	7.50926	9.74	4.26	4.31	0.988399	0.58	0.2	0.25	44.8298	11.4014	67.253	11.0958	238.315
190	T1	3	0	M	T1	Livestock mart	56	32	BEEFXHF	8.31	6.14394	12.27	6.86	3.73	1.83914	1.19	0.18	0.11	333.577	4.90583	134.073	4.36234	409.417
191	T1	1	0	M	T1	Livestock mart	58.5	29	BEEFXHF	9.32	7.01278	12.48	5.86	5.37	1.09125	0.76	0.26	0.13	59.4821	20.3392	129.994	19.9321	277.098
192	T1	0	0	M	T1	Livestock mart	49	26	BEEFXHF	9.4	6.8266	12.98	6.82	4.91	1.389	0.93	0.13	0.06	41.3138	12.7632	116.232	11.7775	869.5
193	T1	0	0	M	T1	Livestock mart	64.5	36	BEEFXHF	11.22	7.94368	18.13	10.01	6.53	1.53292	1.01	0.28	0.15	19.9112	6.02383	61.3825	5.56958	392.865
194	T1	2	0	M	T1	Livestock mart	62	32	BEEFXHF	9.48	7.32308	13.4	5.62	6.02	0.933555	1.34	0.24	0.09	73.8722	11.016	27.4694	10.6256	362.942
195	T1	0	0	M	T1	Livestock mart	62	42	BEEFXHF	9.37	7.26102	9.14	2.76	5.32	0.518797	0.82	0.13	0.05	120.022	21.6463	40.8297	21.3014	304.167
196	T1	0	0	M	T1	Livestock mart	48	32	BEEFXHF	9.54	7.38514	7.11	1.7	4.48	0.379464	0.79	0.06	0.02	152.977	24.8884	119.866	24.2243	544.291
197	T1	0	0	M	T1	Livestock mart	44	21	BEEFXHF	9.67	7.57132	17.59	10.02	6.21	1.61353	0.8	0.29	0.12	35.3989	18.8964	75.5136	18.4869	334.017
198	T1	1	0	M	T1	Livestock mart	58	19	BEEFXHF	9.13	6.8266	8.22	2.27	5.1	0.445098	0.64	0.05	0.06	108.674	29.4247	95.7838	29.0925	236.403
199	T1	1	0	M	T1	Livestock mart	48	16	BEEFXHF	11.12	9.309	11.32	3.92	5.85	0.670085	1.19	0.2	0.09	75.1942	7.51752	59.9423	7.11625	341.327
260	T1	0	0	F	T2	Dairy farm	55	29	BEEFXHF	9.59	7.7575	10.97	3.65	6.61	0.552194	0.38	0.1	0.19	46.7439	13.6416	258.698	13.0706	312.35
261	T1	2	0	M	T2	Dairy farm	60.5	31	BEEFXHF	8.54	6.26806	6.46	2.17	3.9	0.55641	0.23	0.06	0.09	125.721	33.5551	302.484	32.7382	514.416
262	T1	2	0	M	T2	Dairy farm	56.5	36	BEEFXHF	11.53	8.19192	7.35	1.75	4.99	0.350701	0.42	0.09	0.09	64.0919	13.1767	190.054	12.4888	497.896
263	T1	0	.	M	T2	Dairy farm	59	32	BEEFXHF	11.53	8.62634	13.16	5.43	6.97	0.779053	0.32	0.1	0.32	28.1393	6.69115	88.8722	6.32863	273.648
264	T1	0	.	M	T2	Dairy farm	62.5	35	BEEFXHF	10.25	7.50926	10.67	3.78	6.07	0.622735	0.31	0.08	.	35.6973	8.11627	99.3491	7.72464	292.283
265	T1	0	.	F	T2	Dairy farm	43	26	BEEFXHF	8.52	6.45424	9.63	2.81	6.36	0.441824	0.25	0.09	0.1	65.5633	11.7169	51.0131	11.2841	381.803
266	T1	0	0	F	T2	Dairy farm	51	33	BEEFXHF	10	7.7575	12.87	2.21	9.25	0.238919	0.23	0.13	.	75.7011	17.0649	157.372	16.0255	881.993
267	T1	0	0	M	T2	Dairy farm	51	32	BEEFXHF	14.06	11.1087	8.05	1.68	5.97	0.281407	0.24	0.08	0.07	31.4245	1.89395	195.722	1.14223	556.003
268	T1	1	0	M	T2	Dairy farm	65	34	BEEFXHF	9.77	7.07484	6.99	1.57	4.94	0.317814	0.37	0.05	0.03	71.4917	20.2732	63.5399	19.5164	693.285
269	T1	1	1	F	T2	Dairy farm	66.5	35	BEEFXHF	10.07	7.81956	8.17	2.48	5.16	0.48062	0.32	0.09	0.08	134.922	12.1333	114.403	10.9844	1034.47
280	T1	2	1	F	T2	Livestock mart	58.5	27	BEEFXHF	9.35	5.2	12.03	4.52	1.62	2.79012	2.71	3.18	0	111.164	10.286	216.735	9.77584	293.458
281	T1	0	0	M	T2	Livestock mart	47.5	17	BEEFXHF	10.98	8.9	12.25	3.6	4.98	0.722892	1.69	1.93	0.05	77.5284	15.9428	64.1906	15.4166	462.087
282	T1	0	0	M	T2	Livestock mart	56	24	BEEFXHF	9.56	7	10.47	4.19	1.34	3.12687	2.27	2.56	0.11	32.952	15.8693	37.7208	15.5684	263.244
283	T1	2	0	M	T2	Livestock mart	45	33	HF	10.03	6.9	10.08	3.58	2.88	1.24306	2.17	1.43	0.02	6.12838	12.1745	61.6004	11.7623	350.558
284	T1	2	0	M	T2	Livestock mart	46.5	34	HF	9.61	6.3	6.69	2.69	2.08	1.29327	1.02	0.87	0.03	52.6678	6.53539	95.577	6.07673	363.089
285	T1	0	0	M	T2	Livestock mart	72	23	HF	8.39	5.6	14.65	3.46	7.58	0.456464	3.09	0.51	0.01	34.8293	7.73068	125.949	6.99563	609.101
287	T1	3	0	F	T2	Livestock mart	67.5	28	BEEFXHF	8.7	5	16.78	9.23	0.34		2.22	4.59	.	149.152	4.44318	287.705	3.79447	361.004
288	T1	0	0	F	T2	Livestock mart	50	21	BEEFXHF	11.66	8.2	13.25	7.75	0.81		1.58	2.78	0.33	71.6267	11.6215	50.9104	11.2012	369.337
289	T1	0	1	M	T2	Livestock mart	71	23	HF	9.44	6.3	12.23	5.96	4.52	1.31858	1.4	0.31	0.04	41.3921	19.4588	161.039	13.552	.
290	T1	0	0	M	T2	Livestock mart	61	34	HF	10.48	6.7	9.57	5.3	2.88	1.84028	0.92	0.47	0	82.8711	13.0411	185.12	12.0607	795.226
291	T1	0	1	M	T2	Livestock mart	51	29	BEEFXHF	9.82	7.4	8.76	3.79	1.72	2.20349	1.58	1.55	0.12	102.523	1.64319	94.4881	1.03934	509.358
292	T1	0	0	M	T2	Livestock mart	51.5	27	BEEFXHF	8.31	4.8	13.51	8.2	1.59	5.15723	1.6	1.95	0.17	33.3925	24.4552	51.642	24.0717	331.847
293	T1	2	0	F	T2	Livestock mart	63	28	BEEFXHF	7.55	4.4	9.78	3.99	3.78	1.05556	1.61	0.37	0.03	24.2004	11.9962	295.037	11.2421	459.057
294	T1	0	0	M	T2	Livestock mart	63	23	HF	8.86	6.1	9.71	5.23	2.08	2.51442	1.36	0.96	0.08	109.477	11.9197	82.4105	11.4068	430.481
295	T1	2	0	M	T2	Livestock mart	66	23	HF	9.65	5.6	10.45	3.27	4.42	0.739819	1.27	1.45	0.04	152.83	65.2997	325.644	63.2732	1700.91
296	T1	0	0	M	T2	Livestock mart	63.5	23	HF	10.19	6.6	15.92	6.27	3.54	1.77119	3.4	2.49	0.22	64.6319	104.517	186.38	103.717	614.163
297	T1	2	0	M	T2	Livestock mart	44	33	HF	9.37	6.5	10.55	6.24	2.91	2.14433	0.92	0.48	0	84.2268	12.1487	120.484	11.489	539.149
298	T1	1	1	F	T2	Livestock mart	54.5	32	BEEFXHF	9.76	6.5	10.45	2.65	4.53	0.584989	2.2	1.02	0.05	88.8363	24.7937	76.0891	24.2451	472.451
299	T1	1	0	M	T2	Livestock mart	59.5	23	HF	9.08	5.6	10.28	3.62	4.9	0.738776	1.32	0.43	0.01	56.9615	16.8868	87.593	16.6011	198.132
160	T2	1	2	M	T1	Dairy farm	67	30	BEEFXHF	10.55	4.59244	10.67	3.91	5.28	0.74053	1.21	0.27	0	41.2894	9.32419	47.7018	9.07847	198.017
161	T2	0	2	M	T1	Dairy farm	45.5	23	HF	7.18	2.54446	5.13	2.32	1.95	1.18974	0.71	0.14	0.01	25.2966	12.5818	22.142	12.5189	40.8301
163	T2	1	1	M	T1	Dairy farm	50	20	HF	10.08	4.0339	11.93	8.31	2.48	3.35081	0.92	0.16	0.06	280.5	13.4761	89.7485	13.0935	292.812
164	T2	0	0	M	T1	Dairy farm	53	19	HF	8.85	3.04094	8.54	5.03	2.2	2.28636	1.09	0.2	0.02	31.0482	14.799	24.7818	14.4994	274.813
165	T2	2	0	M	T1	Dairy farm	56	41	BEEFXHF	7.61	2.66858	8.46	3.09	3.73	0.828418	1.46	0.15	0.03	109.507	29.6961	71.7588	29.2019	422.402
166	T2	1	0	M	T1	Dairy farm	58.5	32	BEEFXHF	7.12	2.42034	8.91	4.25	3.38	1.2574	1.12	0.1	0.06	58.4865	14.2351	25.3227	13.9769	232.827
167	T2	2	1	M	T1	Dairy farm	49.5	28	BEEFXHF	8.4	3.84772	11.52	5.54	4.45	1.24494	1.33	0.18	0.02	216.757	20.3186	91.2989	19.7172	510.1
169	T2	1	0	M	T1	Dairy farm	50	32	BEEFXHF	7.66	3.16506	10.06	3.67	4.64	0.790948	1.5	0.25	0	96.5859	16.7305	78.3166	16.3669	285.261
171	T2	2	1	M	T1	Dairy farm	60.5	30	BEEFXHF	8.49	3.53742	7.09	2.53	3.21	0.788162	1.09	0.23	0.03	102.317	12.7497	57.8089	12.4692	222.682
172	T2	1	2	M	T1	Dairy farm	56.5	31	BEEFXHF	8.9	3.53742	9.37	2.75	4.98	0.552209	1.28	0.3	0.06	63.0053	15.4581	83.9452	14.7952	578.901
173	T2	0	1	M	T1	Dairy farm	56	30	BEEFXHF	7.85	2.91682	6.55	2	3.4	0.588235	0.93	0.2	0.02	32.0782	11.0623	51.9946	10.466	544.291
174	T2	1	1	M	T1	Dairy farm	53.5	27	BEEFXHF	12.16	5.21304	9.79	3.91	4.33	0.903002	1.24	0.18	0.13	.	.	.	.	.
175	T2	0	0	M	T1	Dairy farm	54.5	36	BEEFXHF	6.77	2.11004	5.58	2.13	2.4	0.8875	0.83	0.2	0.02	11.5974	24.6007	50.8757	24.2053	344.534
176	T2	0	0	M	T1	Dairy farm	60	36	BEEFXHF	8.74	3.4133	7.45	2.19	3.88	0.564433	1.07	0.19	0.12	39.49	11.1556	68.4628	10.6122	474.904
178	T2	3	2	M	T1	Dairy farm	50	34	HF	11.86	4.6545	10.84	6.78	2.58	2.62791	1.3	0.16	0.02	175.763	18.1586	206.44	17.3661	586.012
179	T2	2	0	M	T1	Dairy farm	47	30	HF	9.16	3.22712	9.84	2.99	4.47	0.668904	2.02	0.2	0.16	45.7222	7.61755	169.617	7.0233	424.636
180	T2	0	1	M	T1	Livestock mart	48.5	27	BEEFXHF	7.18	3.103	7.25	2.6	3.12	0.833333	1.21	0.17	0.15	59.1809	22.5388	51.0284	22.1465	341.327
181	T2	2	1	M	T1	Livestock mart	52	25	BEEFXHF	13.29	5.64746	12.24	4.22	5.83	0.723842	1.56	0.42	0.21	143.157	17.8827	49.8652	16.9735	859.364
182	T2	4	1	M	T1	Livestock mart	53.5	29	BEEFXHF	11.22	5.02686	10.76	8.18	1.36	6.01471	0.8	0.39	0.03	81.4637	14.5664	162.416	13.7188	685.1
183	T2	0	1	M	T1	Livestock mart	55.5	30	BEEFXHF	9.44	4.15802	5.14	1.18	2.39	0.493724	1.36	0.15	0.06	90.0872	7.8187	113.562	7.38319	321.953
184	T2	2	1	M	T1	Livestock mart	61.5	29	BEEFXHF	12.35	4.84068	10.6	5.54	3.57	1.55182	1.33	0.14	0.02	158.942	38.716	152.957	38.3108	252.265
185	T2	1	1	M	T1	Livestock mart	57.5	30	BEEFXHF	10.4	4.84068	6.65	2.76	2.59	1.06564	1.07	0.21	0.02	44.1904	19.8428	148.202	19.2871	407.502
186	T2	3	2	M	T1	Livestock mart	56	33	BEEFXHF	8.61	3.7236	15.09	7.73	4.49	1.7216	2.58	0.21	0.08	223.639	10.2376	198.896	9.45624	582.42
187	T2	1	1	M	T1	Livestock mart	54.5	28	BEEFXHF	11.59	5.15098	12.36	5.44	5.61	0.969697	1.13	0.16	0.02	132.801	37.9707	56.7462	37.6088	305.147
188	T2	0	1	M	T1	Livestock mart	65.5	40	BEEFXHF	11.6	4.28214	6.27	1.58	3.69	0.428184	0.83	0.15	0.02	41.889	21.1107	60.9384	20.3684	681.314
189	T2	2	1	M	T1	Livestock mart	61.5	28	BEEFXHF	10.57	4.59244	7.06	2.09	3.98	0.525126	0.76	0.14	0.09	68.271	7.59725	56.1027	7.09398	447.169
190	T2	3	2	M	T1	Livestock mart	56	32	BEEFXHF	8.53	3.59948	8.14	4.66	1.75	2.66286	1.61	0.08	0.04	124.567	4.6695	121.845	3.94768	599.968
191	T2	1	1	M	T1	Livestock mart	58.5	29	BEEFXHF	10.04	4.3442	9.02	3.39	4.15	0.816867	1.18	0.28	0.02	136.239	13.896	201.761	13.3713	322.943
192	T2	3	1	M	T1	Livestock mart	49	26	BEEFXHF	8.67	3.66154	6.83	2.19	3.25	0.673846	1.17	0.22	0	106.146	17.6663	87.7485	16.5386	1039.91
193	T2	0	1	M	T1	Livestock mart	64.5	36	BEEFXHF	11.25	4.71656	9.15	3.27	4.13	0.791768	1.44	0.29	0.02	30.3447	6.88273	77.6729	6.37615	428.912
194	T2	2	1	M	T1	Livestock mart	62	32	BEEFXHF	9.76	4.46832	11.37	4.74	4.89	0.969325	1.51	0.2	0.03	186.227	11.4166	34.1532	10.9861	396.338
195	T2	0	2	M	T1	Livestock mart	62	42	BEEFXHF	9.4	4.28214	6.14	2.33	2.68	0.869403	0.99	0.13	0.01	131.824	21.1932	38.1859	20.8173	337.679
196	T2	2	1	M	T1	Livestock mart	48	32	BEEFXHF	9.04	4.09596	8.78	3.68	3.69	0.99729	1.26	0.14	0.01	167.531	33.8422	113.299	33.1445	584.414
197	T2	0	2	M	T1	Livestock mart	44	21	BEEFXHF	9.8	4.59244	13.61	6.81	4.83	1.40994	1.35	0.31	0.31	178.787	4.99077	60.0528	4.55009	380.634
198	T2	0	1	M	T1	Livestock mart	58	19	BEEFXHF	9.81	4.28214	9.44	4.37	3.81	1.14698	1.06	0.19	0.01	64.4591	8.83576	77.7936	8.46721	290.757
199	T2	0	1	M	T1	Livestock mart	48	16	BEEFXHF	11.31	5.46128	8.09	2.46	3.94	0.624365	1.3	0.29	0.1	93.2195	3.45065	49.8507	3.10235	298.448
260	T2	1	1	F	T2	Dairy farm	55	29	BEEFXHF	10.05	4.53038	8.23	2.48	4.43	0.559819	1.01	0.28	0.03	45.471	13.1265	354.446	12.3595	412.599
261	T2	1	0	M	T2	Dairy farm	60.5	31	BEEFXHF	9.25	3.84772	6.62	2.22	3.38	0.656805	0.81	0.16	0.05	163.147	15.0138	405.422	13.9122	696.163
262	T2	2	0	M	T2	Dairy farm	56.5	36	BEEFXHF	11.53	4.6545	6.75	1.86	3.44	0.540698	1.27	0.17	0.01	63.0575	20.7769	361.721	19.7661	649.09
263	T2	0	1	M	T2	Dairy farm	59	32	BEEFXHF	11.43	4.9648	9.06	3.51	4.36	0.805046	0.94	0.21	0.04	70.8922	9.39273	214.907	8.65029	527.534
264	T2	0	0	M	T2	Dairy farm	62.5	35	BEEFXHF	11.19	4.6545	9.15	3.51	3.92	0.895408	1.41	0.29	0.02	49.4542	12.9225	217.822	12.2625	442.192
265	T2	2	0	F	T2	Dairy farm	43	26	BEEFXHF	8.81	3.78566	9.81	4.77	3.37	1.41543	1.39	0.25	0.03	62.6812	13.2299	60.6375	11.8519	1317.38
266	T2	2	1	F	T2	Dairy farm	51	33	BEEFXHF	8.82	3.90978	13.4	3.97	7.21	0.550624	1.73	0.39	0.1	68.4447	18.9582	116.257	17.8539	988.09
267	T2	0	1	M	T2	Dairy farm	51	32	BEEFXHF	13.76	6.206	7.24	1.67	4.4	0.379545	0.94	0.23	0	89.1525	104.059	193.167	103.121	745.061
268	T2	0	0	M	T2	Dairy farm	65	34	BEEFXHF	9.99	4.15802	6.89	2.6	2.82	0.921986	1.27	0.19	0.01	57.5805	49.9928	79.3837	49.2305	682.976
269	T2	1	0	F	T2	Dairy farm	66.5	35	BEEFXHF	10.8	4.71656	6.17	2.1	2.69	0.780669	1.1	0.25	0.03	111.882	29.1591	127.129	28.1328	899.127
280	T2	2	0	F	T2	Livestock mart	58.5	27	BEEFXHF	9.73	5.2	5.4	1.22	3.44	0.354651	0.56	0.1	0.08	76.9747	23.5033	253.774	22.7221	527.445
281	T2	0	1	M	T2	Livestock mart	47.5	17	BEEFXHF	11.44	9.1	8.15	2.2	4.89	0.449898	0.85	0.21	0	165.835	14.406	59.6789	13.9707	375.575
282	T2	0	1	M	T2	Livestock mart	56	24	BEEFXHF	10.2	7.5	6.7	2.95	2.73	1.08059	0.65	0.17	0.2	26.3836	15.4738	29.9891	15.1439	299.87
283	T2	3	0	M	T2	Livestock mart	45	33	HF	10.55	7.2	10.72	7.57	2.02	3.74752	0.93	0.17	0.03	24.6263	5.10793	66.0463	4.79615	245.731
284	T2	3	1	M	T2	Livestock mart	46.5	34	HF	10.13	6.6	18.85	11.35	2.68	4.23507	4.66	0.16	0	75.5954	7.36539	98.2639	6.89571	371.418
285	T2	2	1	M	T2	Livestock mart	72	23	HF	9.06	6	8.57	3.03	3.83	0.791123	1.28	0.25	0.18	143.69	13.2402	202.479	12.3589	678.856
287	T2	3	2	F	T2	Livestock mart	67.5	28	BEEFXHF	8.1	4.7	5.51	1.67	2.7	0.618519	0.91	0.13	0.1	79.4873	6.85858	323.201	6.07534	460.04
288	T2	0	0	F	T2	Livestock mart	50	21	BEEFXHF	11.38	8	6.94	1.64	3.77	0.435013	1.19	0.3	0.04	51.6489	14.9266	63.5399	14.403	460.04
289	T2	0	1	M	T2	Livestock mart	71	23	HF	8.94	6	7.21	2.04	4.08	0.5	0.92	0.16	0.01	121.767	13.5867	145.882	12.657	783.814
290	T2	0	1	M	T2	Livestock mart	61	34	HF	10.65	6.8	7.89	3.79	2.87	1.32056	0.94	0.28	0.01	86.3482	16.2422	305.084	15.2953	641.826
291	T2	0	2	M	T2	Livestock mart	51	29	BEEFXHF	10.64	7.8	7.52	2.87	3.61	0.795014	0.81	0.12	0.11	108.222	4.67948	84.1079	4.23328	362.099
292	T2	0	0	M	T2	Livestock mart	51.5	27	BEEFXHF	8.89	5.1	8.33	3.09	3.58	0.863128	1.24	0.19	0.23	69.8195	12.7675	36.4646	12.608	123.068
293	T2	2	0	F	T2	Livestock mart	63	28	BEEFXHF	7.58	4.4	7.63	2.65	3.06	0.866013	1.77	0.11	0.04	204.112	5.26108	391.392	4.24043	629.265
294	T2	0	1	M	T2	Livestock mart	63	23	HF	9.4	6.4	5.95	2.03	2.84	0.714789	0.9	0.18	0	110.215	72.7563	108.21	72.1584	489.687
295	T2	3	1	M	T2	Livestock mart	66	23	HF	10.49	6.2	10.51	2.88	5.16	0.55814	2.22	0.25	0	152.651	14.7117	276.269	12.6352	.
296	T2	0	0	M	T2	Livestock mart	63.5	23	HF	10.43	6.7	10.12	2.53	5.01	0.50499	2.26	0.32	0	77.164	31.8981	218.855	30.6754	1003.85
297	T2	1	1	M	T2	Livestock mart	44	33	HF	9.85	7	8.36	2.65	4.15	0.638554	1.16	0.39	0.01	78.5695	10.8465	156.489	10.1624	527.54
298	T2	2	0	F	T2	Livestock mart	54.5	32	BEEFXHF	9.76	6.5	6.17	0.93	4.04	0.230198	0.99	0.2	0.01	48.9798	11.4993	100.52	10.8843	514.57
299	T2	0	1	M	T2	Livestock mart	59.5	23	HF	9.58	5.9	6.02	0.86	4.16	0.206731	0.78	0.17	0.05	84.3908	5.44399	102.708	4.95437	386.904
160	T3	1	1	M	T1	Dairy farm	67	30	BEEFXHF	.	.	.	.	.	.	.	.	.	.	.	.	.	.
161	T3	2	2	M	T1	Dairy farm	45.5	23	HF	.	.	.	.	.	.	.	.	.	.	.	.	.	.
163	T3	3	1	M	T1	Dairy farm	50	20	HF	.	.	.	.	.	.	.	.	.	.	.	.	.	.
164	T3	0	1	M	T1	Dairy farm	53	19	HF	.	.	.	.	.	.	.	.	.	.	.	.	.	.
165	T3	0	1	M	T1	Dairy farm	56	41	BEEFXHF	.	.	.	.	.	.	.	.	.	.	.	.	.	.
166	T3	2	1	M	T1	Dairy farm	58.5	32	BEEFXHF	.	.	.	.	.	.	.	.	.	.	.	.	.	.
167	T3	2	2	M	T1	Dairy farm	49.5	28	BEEFXHF	.	.	.	.	.	.	.	.	.	.	.	.	.	.
169	T3	0	0	M	T1	Dairy farm	50	32	BEEFXHF	.	.	.	.	.	.	.	.	.	.	.	.	.	.
171	T3	2	0	M	T1	Dairy farm	60.5	30	BEEFXHF	.	.	.	.	.	.	.	.	.	.	.	.	.	.
172	T3	1	1	M	T1	Dairy farm	56.5	31	BEEFXHF	.	.	.	.	.	.	.	.	.	.	.	.	.	.
173	T3	2	0	M	T1	Dairy farm	56	30	BEEFXHF	.	.	.	.	.	.	.	.	.	.	.	.	.	.
174	T3	1	2	M	T1	Dairy farm	53.5	27	BEEFXHF	.	.	.	.	.	.	.	.	.	.	.	.	.	.
175	T3	0	0	M	T1	Dairy farm	54.5	36	BEEFXHF	.	.	.	.	.	.	.	.	.	.	.	.	.	.
176	T3	0	0	M	T1	Dairy farm	60	36	BEEFXHF	.	.	.	.	.	.	.	.	.	.	.	.	.	.
178	T3	3	0	M	T1	Dairy farm	50	34	HF	.	.	.	.	.	.	.	.	.	.	.	.	.	.
179	T3	3	2	M	T1	Dairy farm	47	30	HF	.	.	.	.	.	.	.	.	.	.	.	.	.	.
180	T3	0	1	M	T1	Livestock mart	48.5	27	BEEFXHF	.	.	.	.	.	.	.	.	.	.	.	.	.	.
181	T3	2	0	M	T1	Livestock mart	52	25	BEEFXHF	.	.	.	.	.	.	.	.	.	.	.	.	.	.
182	T3	2	0	M	T1	Livestock mart	53.5	29	BEEFXHF	.	.	.	.	.	.	.	.	.	.	.	.	.	.
183	T3	0	1	M	T1	Livestock mart	55.5	30	BEEFXHF	.	.	.	.	.	.	.	.	.	.	.	.	.	.
184	T3	2	0	M	T1	Livestock mart	61.5	29	BEEFXHF	.	.	.	.	.	.	.	.	.	.	.	.	.	.
185	T3	1	1	M	T1	Livestock mart	57.5	30	BEEFXHF	.	.	.	.	.	.	.	.	.	.	.	.	.	.
186	T3	0	2	M	T1	Livestock mart	56	33	BEEFXHF	.	.	.	.	.	.	.	.	.	.	.	.	.	.
187	T3	1	1	M	T1	Livestock mart	54.5	28	BEEFXHF	.	.	.	.	.	.	.	.	.	.	.	.	.	.
188	T3	1	1	M	T1	Livestock mart	65.5	40	BEEFXHF	.	.	.	.	.	.	.	.	.	.	.	.	.	.
189	T3	2	0	M	T1	Livestock mart	61.5	28	BEEFXHF	.	.	.	.	.	.	.	.	.	.	.	.	.	.
190	T3	3	2	M	T1	Livestock mart	56	32	BEEFXHF	.	.	.	.	.	.	.	.	.	.	.	.	.	.
191	T3	0	0	M	T1	Livestock mart	58.5	29	BEEFXHF	.	.	.	.	.	.	.	.	.	.	.	.	.	.
192	T3	1	0	M	T1	Livestock mart	49	26	BEEFXHF	.	.	.	.	.	.	.	.	.	.	.	.	.	.
193	T3	2	0	M	T1	Livestock mart	64.5	36	BEEFXHF	.	.	.	.	.	.	.	.	.	.	.	.	.	.
194	T3	2	1	M	T1	Livestock mart	62	32	BEEFXHF	.	.	.	.	.	.	.	.	.	.	.	.	.	.
195	T3	1	1	M	T1	Livestock mart	62	42	BEEFXHF	.	.	.	.	.	.	.	.	.	.	.	.	.	.
196	T3	1	1	M	T1	Livestock mart	48	32	BEEFXHF	.	.	.	.	.	.	.	.	.	.	.	.	.	.
197	T3	1	0	M	T1	Livestock mart	44	21	BEEFXHF	.	.	.	.	.	.	.	.	.	.	.	.	.	.
198	T3	1	1	M	T1	Livestock mart	58	19	BEEFXHF	.	.	.	.	.	.	.	.	.	.	.	.	.	.
199	T3	0	2	M	T1	Livestock mart	48	16	BEEFXHF	.	.	.	.	.	.	.	.	.	.	.	.	.	.
260	T3	1	1	F	T2	Dairy farm	55	29	BEEFXHF	.	.	.	.	.	.	.	.	.	.	.	.	.	.
261	T3	1	0	M	T2	Dairy farm	60.5	31	BEEFXHF	.	.	.	.	.	.	.	.	.	.	.	.	.	.
262	T3	0	0	M	T2	Dairy farm	56.5	36	BEEFXHF	.	.	.	.	.	.	.	.	.	.	.	.	.	.
263	T3	0	0	M	T2	Dairy farm	59	32	BEEFXHF	.	.	.	.	.	.	.	.	.	.	.	.	.	.
264	T3	2	0	M	T2	Dairy farm	62.5	35	BEEFXHF	.	.	.	.	.	.	.	.	.	.	.	.	.	.
265	T3	1	1	F	T2	Dairy farm	43	26	BEEFXHF	.	.	.	.	.	.	.	.	.	.	.	.	.	.
266	T3	0	0	F	T2	Dairy farm	51	33	BEEFXHF	.	.	.	.	.	.	.	.	.	.	.	.	.	.
267	T3	1	0	M	T2	Dairy farm	51	32	BEEFXHF	.	.	.	.	.	.	.	.	.	.	.	.	.	.
268	T3	0	0	M	T2	Dairy farm	65	34	BEEFXHF	.	.	.	.	.	.	.	.	.	.	.	.	.	.
269	T3	1	0	F	T2	Dairy farm	66.5	35	BEEFXHF	.	.	.	.	.	.	.	.	.	.	.	.	.	.
280	T3	2	2	F	T2	Livestock mart	58.5	27	BEEFXHF	.	.	.	.	.	.	.	.	.	.	.	.	.	.
281	T3	2	2	M	T2	Livestock mart	47.5	17	BEEFXHF	.	.	.	.	.	.	.	.	.	.	.	.	.	.
282	T3	1	3	M	T2	Livestock mart	56	24	BEEFXHF	.	.	.	.	.	.	.	.	.	.	.	.	.	.
283	T3	3	2	M	T2	Livestock mart	45	33	HF	.	.	.	.	.	.	.	.	.	.	.	.	.	.
284	T3	3	2	M	T2	Livestock mart	46.5	34	HF	.	.	.	.	.	.	.	.	.	.	.	.	.	.
285	T3	1	0	M	T2	Livestock mart	72	23	HF	.	.	.	.	.	.	.	.	.	.	.	.	.	.
287	T3	0	1	F	T2	Livestock mart	67.5	28	BEEFXHF	.	.	.	.	.	.	.	.	.	.	.	.	.	.
288	T3	2	0	F	T2	Livestock mart	50	21	BEEFXHF	.	.	.	.	.	.	.	.	.	.	.	.	.	.
289	T3	0	3	M	T2	Livestock mart	71	23	HF	.	.	.	.	.	.	.	.	.	.	.	.	.	.
290	T3	2	1	M	T2	Livestock mart	61	34	HF	.	.	.	.	.	.	.	.	.	.	.	.	.	.
291	T3	0	2	M	T2	Livestock mart	51	29	BEEFXHF	.	.	.	.	.	.	.	.	.	.	.	.	.	.
292	T3	1	0	M	T2	Livestock mart	51.5	27	BEEFXHF	.	.	.	.	.	.	.	.	.	.	.	.	.	.
293	T3	2	1	F	T2	Livestock mart	63	28	BEEFXHF	.	.	.	.	.	.	.	.	.	.	.	.	.	.
294	T3	0	0	M	T2	Livestock mart	63	23	HF	.	.	.	.	.	.	.	.	.	.	.	.	.	.
295	T3	2	0	M	T2	Livestock mart	66	23	HF	.	.	.	.	.	.	.	.	.	.	.	.	.	.
296	T3	3	0	M	T2	Livestock mart	63.5	23	HF	.	.	.	.	.	.	.	.	.	.	.	.	.	.
297	T3	0	1	M	T2	Livestock mart	44	33	HF	.	.	.	.	.	.	.	.	.	.	.	.	.	.
298	T3	1	1	F	T2	Livestock mart	54.5	32	BEEFXHF	.	.	.	.	.	.	.	.	.	.	.	.	.	.
299	T3	1	2	M	T2	Livestock mart	59.5	23	HF	.	.	.	.	.	.	.	.	.	.	.	.	.	.
160	T4	0	2	M	T1	Dairy farm	67	30	BEEFXHF	10.3	4.40626	9.86	2.78	5.1	0.545098	1.63	0.34	0.01	28.8503	2.84479	79.4999	2.52582	239.468
161	T4	1	2	M	T1	Dairy farm	45.5	23	HF	6.9	2.29622	6.1	2.57	2.62	0.980916	0.69	0.19	0.03	10.8449	17.6686	139.885	16.8792	649.475
163	T4	4	2	M	T1	Dairy farm	50	20	HF	9.62	3.84772	5.77	2.19	2.67	0.820225	0.64	0.26	0.01	10.965	15.7478	115.429	15.1891	443.365
164	T4	1	3	M	T1	Dairy farm	53	19	HF	9.25	3.103	10.66	6.21	2.58	2.40698	1.44	0.41	0.02	62.8716	28.1105	28.2499	27.7735	308.782
165	T4	2	0	M	T1	Dairy farm	56	41	BEEFXHF	8.27	2.97888	7.83	1.58	4.61	0.342733	1.34	0.26	0.04	13.0706	13.4029	81.2944	12.8421	479.518
166	T4	2	0	M	T1	Dairy farm	58.5	32	BEEFXHF	7.44	2.35828	8.45	2.98	4.05	0.735802	1.11	0.27	0.04	56.4221	16.9662	30.448	16.698	237.816
167	T4	2	0	M	T1	Dairy farm	49.5	28	BEEFXHF	8.02	3.53742	7.49	2.99	3.32	0.900602	0.97	0.2	0.01	13.5073	9.79797	69.4171	9.37374	354.817
169	T4	1	0	M	T1	Dairy farm	50	32	BEEFXHF	7.51	3.04094	9.89	4	4.26	0.938967	1.29	0.26	0.08	28.3051	19.3737	59.0468	19.0143	300.281
171	T4	3	0	M	T1	Dairy farm	60.5	30	BEEFXHF	8.47	3.4133	9.09	3.83	3.68	1.04076	1.2	0.33	0.05	20.1943	15.2365	39.7111	14.8833	313.531
172	T4	2	0	M	T1	Dairy farm	56.5	31	BEEFXHF	9.12	3.59948	8.78	1.59	5.62	0.282918	1.18	0.38	0.01	30.9726	11.0322	69.8143	10.4368	525.644
173	T4	2	0	M	T1	Dairy farm	56	30	BEEFXHF	8.84	3.04094	8.82	4.35	3.25	1.33846	0.92	0.27	0.03	6.31735	42.4537	48.9962	41.7852	619.471
174	T4	2	2	M	T1	Dairy farm	53.5	27	BEEFXHF	12.28	5.02686	12.7	5.65	5.58	1.01254	1.18	0.28	0.01	48.2116	38.2829	61.8274	37.7453	475.774
175	T4	0	0	M	T1	Dairy farm	54.5	36	BEEFXHF	7.48	2.35828	7.37	3.37	3.05	1.10492	0.69	0.24	0.02	33.4281	12.2145	49.7391	11.6589	505.851
176	T4	0	1	M	T1	Dairy farm	60	36	BEEFXHF	8.81	3.22712	8.75	3.21	4.1	0.782927	1.08	0.26	0.1	39.3779	34.8983	91.7617	33.9107	895.858
178	T4	3	1	M	T1	Dairy farm	50	34	HF	12.2	4.6545	9.45	5.3	3.03	1.74917	0.88	0.23	0.01	10.298	15.2871	118.275	14.7365	432.301
179	T4	3	0	M	T1	Dairy farm	47	30	HF	10.44	3.35124	7.35	2.26	3.94	0.573604	0.88	0.25	0.02	11.0246	11.872	67.5213	11.1367	667.811
180	T4	1	1	M	T1	Livestock mart	48.5	27	BEEFXHF	7.34	2.97888	6.5	2.56	2.86	0.895105	0.92	0.15	0.01	8.89435	15.841	35.1109	15.2071	598.778
181	T4	1	1	M	T1	Livestock mart	52	25	BEEFXHF	14.64	5.95776	14.48	6.39	5.97	1.07035	1.41	0.69	0.02	9.91527	14.5836	59.2044	13.8774	647.017
182	T4	2	2	M	T1	Livestock mart	53.5	29	BEEFXHF	12.12	5.2751	11.65	6.28	3.25	1.93231	1.53	0.49	0.1	29.1562	14.982	99.4314	14.3551	527.436
183	T4	2	0	M	T1	Livestock mart	55.5	30	BEEFXHF	10.59	4.53038	6.41	1.54	3.41	0.451613	1.2	0.25	0.01	55.0725	16.4498	82.36	16.0088	358.625
184	T4	1	2	M	T1	Livestock mart	61.5	29	BEEFXHF	12.74	4.84068	9.4	4.81	3.57	1.34734	0.76	0.25	0.01	19.9083	90.0733	182.447	89.3814	509.462
185	T4	0	1	M	T1	Livestock mart	57.5	30	BEEFXHF	11.1	4.9648	7.7	2.7	3.35	0.80597	1.41	0.21	0.03	4.1922	17.4599	82.2164	17.0071	370.55
186	T4	2	1	M	T1	Livestock mart	56	33	BEEFXHF	9.05	3.78566	13.36	6.24	5.47	1.14077	1.29	0.34	0.02	45.2213	45.0743	61.8158	44.5103	502.233
187	T4	2	0	M	T1	Livestock mart	54.5	28	BEEFXHF	12.59	5.46128	16.39	6.16	8.31	0.741276	1.36	0.55	0.01	11.7551	9.64194	41.6199	9.14571	454.609
188	T4	1	2	M	T1	Livestock mart	65.5	40	BEEFXHF	12.43	4.53038	7.42	2.18	3.81	0.572178	1.1	0.3	0.03	26.7692	19.7991	61.1604	18.8278	910.13
189	T4	2	0	M	T1	Livestock mart	61.5	28	BEEFXHF	11.37	4.84068	9.55	3.57	4.74	0.753165	0.73	0.41	0.1	126.32	12.6506	84.0899	12.1193	447.169
190	T4	4	1	M	T1	Livestock mart	56	32	BEEFXHF	8.59	3.53742	6.57	1.64	3.73	0.439678	0.92	0.26	0.02	13.2634	7.72841	79.0839	7.22279	426.527
191	T4	0	0	M	T1	Livestock mart	58.5	29	BEEFXHF	10.05	4.28214	10.38	3.31	5.53	0.598553	0.99	0.51	0.04	5.90038	21.5716	138.156	21.1447	288.822
192	T4	2	0	M	T1	Livestock mart	49	26	BEEFXHF	9.39	3.97184	10.58	4.67	4.38	1.06621	1.21	0.29	0.03	29.8384	16.7152	51.1357	15.8444	819.605
193	T4	2	0	M	T1	Livestock mart	64.5	36	BEEFXHF	11.63	4.77862	8.76	2.57	4.66	0.551502	1.09	0.41	0.03	28.9293	16.0482	81.3331	15.5498	416.995
194	T4	3	0	M	T1	Livestock mart	62	32	BEEFXHF	9.89	4.3442	8.5	2.05	5.33	0.384615	0.85	0.26	0.01	162.534	7.83222	66.4389	6.95098	814.8
195	T4	1	0	M	T1	Livestock mart	62	42	BEEFXHF	8.85	3.90978	8.22	1.72	4.38	0.392694	1.84	0.28	0	17.7922	15.8954	44.5324	15.3455	505.351
196	T4	3	0	M	T1	Livestock mart	48	32	BEEFXHF	9.17	4.09596	6.25	1.54	3.52	0.4375	0.83	0.35	0.01	50.5917	15.3424	66.6664	14.403	872.736
197	T4	1	1	M	T1	Livestock mart	44	21	BEEFXHF	10.27	4.6545	13.99	6.53	5.78	1.12976	1.26	0.41	0.01	31.3972	10.8728	84.8236	10.2259	561.991
198	T4	1	0	M	T1	Livestock mart	58	19	BEEFXHF	10.12	4.28214	8.08	2.06	4.93	0.41785	0.88	0.2	0.01	9.79454	26.7997	62.8315	25.5931	1143.77
199	T4	0	2	M	T1	Livestock mart	48	16	BEEFXHF	11.62	5.33716	8.62	2.92	4.23	0.690307	1.06	0.4	0.01	78.5794	17.9252	87.1081	17.454	384.14
260	T4	1	1	F	T2	Dairy farm	55	29	BEEFXHF	10.93	4.71656	7.44	2.11	3.72	0.567204	1.45	0.15	0.01	29.1514	16.4067	241.941	15.5094	655.385
261	T4	2	0	M	T2	Dairy farm	60.5	31	BEEFXHF	8.91	3.59948	5.93	1.38	3.88	0.35567	0.52	0.15	0	34.2951	9.24366	178.7	8.41272	652.238
262	T4	1	1	M	T2	Dairy farm	56.5	36	BEEFXHF	12.98	5.21304	6.16	2.13	3.24	0.657407	0.67	0.12	0	45.5164	15.264	181.165	14.5293	553.538
263	T4	0	1	M	T2	Dairy farm	59	32	BEEFXHF	12.8	5.2751	9.16	2.92	4.84	0.603306	1.15	0.24	0.01	18.1955	8.76882	63.8594	8.10492	600.037
264	T4	0	1	M	T2	Dairy farm	62.5	35	BEEFXHF	12.7	5.15098	7.02	1.81	3.73	0.485255	1.15	0.3	0.03	35.6973	9.63724	143.867	8.9872	506.174
265	T4	0	0	F	T2	Dairy farm	43	26	BEEFXHF	8.87	3.66154	10.25	3.59	4.91	0.731161	1.55	0.19	0.01	80.2414	11.2392	67.1465	10.5936	578.452
266	T4	0	0	F	T2	Dairy farm	51	33	BEEFXHF	9.2	3.97184	9.81	3.2	5.43	0.589319	0.9	0.27	0.01	49.814	15.1335	101.005	14.1505	881.993
267	T4	1	0	M	T2	Dairy farm	51	32	BEEFXHF	14.01	6.26806	6.39	1.34	3.84	0.348958	0.84	0.36	0.01	61.9606	13.0539	85.8177	11.9712	996.88
268	T4	0	0	M	T2	Dairy farm	65	34	BEEFXHF	9.78	3.97184	6.7	1.96	3.49	0.561605	1.09	0.16	0	21.68	16.0834	78.1999	15.1742	830.987
269	T4	2	0	F	T2	Dairy farm	66.5	35	BEEFXHF	12.31	5.21304	6.29	2.19	3	0.73	0.81	0.22	0.07	47.5939	20.0566	62.0298	18.9668	1027.81
280	T4	3	2	F	T2	Livestock mart	58.5	27	BEEFXHF	8.63	4.6	11.11	5.44	3.51	1.54986	1.9	0.18	0.08	47.8104	10.1587	285.588	9.10092	772.157
281	T4	0	0	M	T2	Livestock mart	47.5	17	BEEFXHF	10.99	8.3	8.88	3.14	4.47	0.702461	1.12	0.15	0	67.9314	11.8659	64.9525	11.4337	367.256
282	T4	0	1	M	T2	Livestock mart	56	24	BEEFXHF	9.37	6.6	6.13	1.83	3.14	0.582803	0.98	0.15	0.03	15.949	11.7593	37.0136	11.3739	348.464
283	T4	1	0	M	T2	Livestock mart	45	33	HF	10.25	7	5.76	2.53	2.14	1.18224	0.87	0.22	0	58.9824	11.1367	37.2157	10.6538	445.698
284	T4	2	1	M	T2	Livestock mart	46.5	34	HF	9.7	6.2	5.62	2.28	2.59	0.880309	0.54	0.18	0.03	14.3354	9.10468	49.4746	8.75961	295.598
285	T4	0	0	M	T2	Livestock mart	72	23	HF	9.69	6.5	8.04	2.34	4.48	0.522321	1.05	0.17	0	53.961	9.53543	216.07	8.50946	809.897
287	T4	3	0	F	T2	Livestock mart	67.5	28	BEEFXHF	8.13	4.6	8.92	3.49	3.53	0.988669	1.67	0.2	0.03	197.993	9.55238	164.425	8.60953	778.428
288	T4	2	0	F	T2	Livestock mart	50	21	BEEFXHF	11.79	8.1	10.56	3.33	4.65	0.716129	1.83	0.74	0.01	116.332	9.37173	87.5655	8.50574	778.428
289	T4	0	2	M	T2	Livestock mart	71	23	HF	9.97	6.6	8.03	2.64	4.29	0.615385	0.87	0.23	0	30.3783	10.5323	128.249	9.43953	964.511
290	T4	0	1	M	T2	Livestock mart	61	34	HF	10.67	6.6	5.61	2.07	2.66	0.778195	0.71	0.17	0	13.8502	73.0189	95.3262	72.3068	616.682
291	T4	0	2	M	T2	Livestock mart	51	29	BEEFXHF	10.74	7.9	9.76	3.84	4.58	0.838428	1.03	0.29	0.02	43.5036	5.87606	74.6156	5.12075	680.694
292	T4	1	2	M	T2	Livestock mart	51.5	27	BEEFXHF	8.66	4.8	9.27	3.79	3.68	1.02989	1.56	0.23	0.01	136.765	6.57969	52.2182	6.16538	362.099
293	T4	2	1	F	T2	Livestock mart	63	28	BEEFXHF	7.64	4.5	7.88	2.74	4.08	0.671569	0.85	0.2	0.01	49.9934	2.90875	141.596	2.25258	514.57
294	T4	0	2	M	T2	Livestock mart	63	23	HF	9.61	6.5	7.2	2.27	4.04	0.561881	0.62	0.27	0	9.77352	45.0887	120.484	44.3403	628.007
295	T4	3	1	M	T2	Livestock mart	66	23	HF	11.29	6.4	8.57	0.97	6.24	0.155449	1.12	0.23	0.01	47.2635	19.3222	157.665	17.8864	1278.14
296	T4	0	3	M	T2	Livestock mart	63.5	23	HF	11.28	7.1	7.28	1.42	4.33	0.327945	1.31	0.22	0	71.4188	42.4743	255.092	41.091	1128.21
297	T4	0	1	M	T2	Livestock mart	44	33	HF	9.12	6.2	10.07	5.58	2.66	2.09774	1.65	0.18	0	57.5306	13.9997	47.5698	13.5066	445.531
298	T4	1	0	F	T2	Livestock mart	54.5	32	BEEFXHF	10.29	6.6	12.85	7.26	4.2	1.72857	1.14	0.22	0.03	107.097	12.6724	89.6097	12.2266	356.149
299	T4	0	2	M	T2	Livestock mart	59.5	23	HF	9.85	6	5.72	0.91	3.85	0.236364	0.79	0.17	0	36.625	7.1942	133.029	6.56359	497.581
160	T5	0	0	M	T1	Dairy farm	67	30	BEEFXHF	10.54	4.40626	12.81	2.62	8.36	0.313397	1.24	0.55	0.04	6.38171	5.50959	93.6603	5.11121	304.724
161	T5	1	2	M	T1	Dairy farm	45.5	23	HF	7.56	2.42034	6.62	2.29	3.4	0.673529	0.8	0.13	0	48.3694	1.70155	27.6089	1.49078	183.162
163	T5	3	1	M	T1	Dairy farm	50	20	HF	10.33	3.97184	8.1	3.05	3.79	0.804749	1.2	0.06	0	51.0583	11.1013	128.712	10.5754	397.141
164	T5	1	1	M	T1	Dairy farm	53	19	HF	4.42	1.48944	7.53	3.39	2.21	1.53394	1.54	0.19	0.2	8.4749	29.1768	50.9591	28.7198	406.018
165	T5	2	1	M	T1	Dairy farm	56	41	BEEFXHF	9.5	3.28918	10.98	2.64	6.5	0.406154	1.33	0.48	0.03	17.5948	13.0829	120.409	12.3393	623.168
166	T5	1	1	M	T1	Dairy farm	58.5	32	BEEFXHF	7.88	2.42034	9.26	3.51	4.25	0.825882	1.16	0.22	0.12	13.3136	13.8186	39.1407	13.3958	383.655
167	T5	2	3	M	T1	Dairy farm	49.5	28	BEEFXHF	8.69	3.7236	8.62	1.72	5.43	0.316759	1.11	0.35	0.01	67.7401	8.21859	122.392	7.50433	591.874
169	T5	0	1	M	T1	Dairy farm	50	32	BEEFXHF	7.62	3.103	8.73	2.59	4.66	0.555794	1.18	0.29	0.01	123.955	12.726	65.9189	12.3825	277.62
171	T5	1	1	M	T1	Dairy farm	60.5	30	BEEFXHF	8.2	3.4133	7.31	2.44	3.87	0.630491	0.8	0.19	0.01	24.6879	11.686	91.2989	11.3109	283.74
172	T5	1	1	M	T1	Dairy farm	56.5	31	BEEFXHF	8.96	3.35124	9.75	1.54	6.66	0.231231	1.32	0.22	0.01	50.3252	9.90287	115.769	9.31403	473.068
173	T5	0	0	M	T1	Dairy farm	56	30	BEEFXHF	8.18	2.73064	8.8	3.8	3.91	0.971867	0.91	0.17	0.01	10.8801	68.9022	72.2057	68.2696	560.385
174	T5	2	1	M	T1	Dairy farm	53.5	27	BEEFXHF	12.52	5.02686	9.56	1.63	6.62	0.246224	1.05	0.25	0.01	102.28	31.6989	95.6486	31.0445	558.779
175	T5	0	1	M	T1	Dairy farm	54.5	36	BEEFXHF	8.08	2.42034	8.42	2.85	4.34	0.656682	0.97	0.25	0.01	17.3323	9.65911	77.8157	8.92387	657.421
176	T5	0	0	M	T1	Dairy farm	60	36	BEEFXHF	8.97	3.22712	8.05	1.3	3.91	0.332481	1.11	1.72	0.01	17.5001	14.3343	160.66	13.657	516.668
178	T5	1	0	M	T1	Dairy farm	50	34	HF	12.01	4.90274	10.17	3.38	4.43	0.76298	2.21	0.05	0.1	105.312	16.384	93.7683	15.5915	698.733
179	T5	2	2	M	T1	Dairy farm	47	30	HF	9.64	2.97888	10.23	2.56	5.59	0.457961	1.56	0.5	0.02	14.0203	41.0594	82.935	40.394	582.42
180	T5	0	0	M	T1	Livestock mart	48.5	27	BEEFXHF	7.55	3.04094	7.77	2.56	3.98	0.643216	1.05	0.17	0.01	26.3755	16.959	72.0886	16.3669	520.012
181	T5	2	0	M	T1	Livestock mart	52	25	BEEFXHF	13.56	5.33716	11.33	4.15	4.41	0.941043	1.61	0.79	.	4.31359	55.7893	96.7894	54.509	1183.52
182	T5	2	1	M	T1	Livestock mart	53.5	29	BEEFXHF	12.07	5.02686	10.75	4.3	4.05	1.06173	1.95	0.44	0.01	55.0108	15.6038	198.896	14.7077	697.185
183	T5	1	1	M	T1	Livestock mart	55.5	30	BEEFXHF	10.03	4.28214	7.34	2.19	3.68	0.595109	1.18	0.28	0.01	4.51578	7.05524	127.219	6.44214	485.88
184	T5	2	0	M	T1	Livestock mart	61.5	29	BEEFXHF	12.7	4.77862	8.73	2.18	5.22	0.417625	1.29	0.03	0.01	55.4425	29.6643	286.034	28.7018	676.459
185	T5	2	1	M	T1	Livestock mart	57.5	30	BEEFXHF	11.57	4.9648	7.93	2.82	3.88	0.726804	1.01	0.19	0.03	4.76952	28.0605	84.3796	27.5458	430.301
186	T5	2	1	M	T1	Livestock mart	56	33	BEEFXHF	8.84	3.66154	10.63	3.86	5.22	0.739464	1.3	0.24	0.01	25.0764	11.1151	115.94	10.3538	645.282
187	T5	0	0	M	T1	Livestock mart	54.5	28	BEEFXHF	12.44	5.21304	14.87	3.38	9.09	0.371837	1.98	0.42	0	23.1422	68.1718	48.7316	67.7806	342.504
188	T5	0	0	M	T1	Livestock mart	65.5	40	BEEFXHF	12.02	4.3442	8.99	2.65	4.88	0.543033	1.07	0.3	0.09	6.24552	20.7923	64.9661	19.9683	758.992
189	T5	1	0	M	T1	Livestock mart	61.5	28	BEEFXHF	11.17	4.71656	8.88	2.02	5.45	0.370642	1.04	0.33	0.04	18.0259	13.7653	73.3657	13.2768	415.144
190	T5	3	2	M	T1	Livestock mart	56	32	BEEFXHF	9.28	3.7236	7.27	2.17	3.86	0.562176	1.08	0.15	0.01	87.6479	11.3125	.	11.3125	.
191	T5	0	0	M	T1	Livestock mart	58.5	29	BEEFXHF	9.61	3.97184	9.63	2.02	5.83	0.346484	1.54	0.23	0.01	8.84688	10.6587	148.995	10.1683	341.327
192	T5	0	0	M	T1	Livestock mart	49	26	BEEFXHF	8.84	3.59948	8.68	2.28	5.11	0.446184	1.26	0.03	0	11.6629	25.4969	53.287	24.8083	635.354
193	T5	0	1	M	T1	Livestock mart	64.5	36	BEEFXHF	11.9	4.77862	12.44	3.49	6.52	0.535276	1.95	0.45	0.03	13.8933	18.1725	141.3	16.9399	1091.33
194	T5	1	0	M	T1	Livestock mart	62	32	BEEFXHF	9.45	4.15802	11.31	2.47	7.03	0.351351	1.48	0.3	0.03	150.995	10.7521	32.4447	10.0431	676.563
195	T5	0	1	M	T1	Livestock mart	62	42	BEEFXHF	9.56	4.15802	9.09	2.38	4.91	0.484725	1.36	0.41	0.03	18.4211	13.7462	67.6932	13.1101	568.409
196	T5	2	0	M	T1	Livestock mart	48	32	BEEFXHF	8.74	3.78566	7.23	0.9	4.79	0.187891	1.23	0.3	0.01	132.582	17.4462	87.8769	16.6421	716.156
197	T5	1	1	M	T1	Livestock mart	44	21	BEEFXHF	9.78	4.28214	12.52	4.22	6.33	0.666667	1.46	0.51	0	44.3122	19.539	120.669	18.81	608.336
198	T5	0	0	M	T1	Livestock mart	58	19	BEEFXHF	9.02	3.7236	8.57	2.2	4.61	0.477223	1.22	0.53	0.01	52.4579	7.67756	72.5572	7.1983	406.704
199	T5	0	0	M	T1	Livestock mart	48	16	BEEFXHF	10.87	4.77862	10.26	1.86	2.81	0.661922	1.89	3.69	0.01	34.5712	6.36123	119.547	5.83154	410.142
260	T5	1	0	F	T2	Dairy farm	55	29	BEEFXHF	9.61	4.09596	11.42	4.18	5.67	0.737213	1.3	0.25	0.02	17.2926	9.72708	195.21	9.02075	511.123
261	T5	0	0	M	T2	Dairy farm	60.5	31	BEEFXHF	8.93	3.53742	6.77	2.16	3.95	0.546835	0.52	0.14	0	6.06508	8.49465	113.322	8.03613	345.197
262	T5	2	0	M	T2	Dairy farm	56.5	36	BEEFXHF	12.07	4.71656	6.68	1.61	3.69	0.436314	1.12	0.25	0.01	56.1288	12.8053	86.5149	12.1331	585.681
263	T5	0	1	M	T2	Dairy farm	59	32	BEEFXHF	10.94	4.46832	10.23	3.75	5.11	0.733855	1.17	0.19	0.01	12.8819	8.55723	61.8086	8.03613	459.289
264	T5	0	0	M	T2	Dairy farm	62.5	35	BEEFXHF	11.82	4.71656	8.36	1.84	5.08	0.362205	1.09	0.28	0.07	20.4432	5.76315	131.232	5.09948	532.432
265	T5	0	3	F	T2	Dairy farm	43	26	BEEFXHF	8.06	3.22712	11.19	4.12	4.61	0.893709	2.3	0.16	0	198.655	12.0293	75.7429	11.4935	460.04
266	T5	0	0	F	T2	Dairy farm	51	33	BEEFXHF	8.22	3.53742	13.73	3.29	9.02	0.364745	1.1	0.3	0.02	42.1524	7.80553	126.622	7.02883	650.074
267	T5	0	0	M	T2	Dairy farm	51	32	BEEFXHF	13.27	5.83364	9.02	1.41	6.15	0.229268	1.02	0.4	0.04	13.1409	13.5004	95.444	12.5079	896.981
268	T5	0	0	M	T2	Dairy farm	65	34	BEEFXHF	9.53	3.90978	7.34	1.94	4.16	0.466346	1.02	0.21	0.01	48.149	16.4976	55.4665	15.7509	691.222
269	T5	1	0	F	T2	Dairy farm	66.5	35	BEEFXHF	10.66	4.46832	6.8	1.99	3.73	0.533512	0.84	0.17	0.07	3.21087	16.3058	61.0649	15.5988	645.97
280	T5	1	0	F	T2	Livestock mart	58.5	27	BEEFXHF	10.18	5.2	8.43	2.95	4.42	0.667421	0.91	0.14	0.01	6.98289	4.51789	96.6454	3.73621	685.037
281	T5	2	0	M	T2	Livestock mart	47.5	17	BEEFXHF	10.5	7.8	11.11	1.99	7.49	0.265688	1.31	0.25	0.07	31.5387	11.4914	88.0688	11.0444	358.917
282	T5	0	0	M	T2	Livestock mart	56	24	BEEFXHF	9.48	6.5	7	1.98	3.88	0.510309	0.96	0.16	0.02	6.49782	16.8878	26.5603	16.3012	560.084
283	T5	1	0	M	T2	Livestock mart	45	33	HF	9.2	6.2	8.08	3.84	2.47	1.55466	1.52	0.25	0	32.1617	8.12671	35.9012	7.58581	505.001
284	T5	4	2	M	T2	Livestock mart	46.5	34	HF	8.74	5.5	8.3	4.11	3.17	1.29653	0.8	0.17	0.05	24.3003	8.30888	46.5174	8.00347	258.884
285	T5	2	0	M	T2	Livestock mart	72	23	HF	8.75	5.7	12.17	3.6	6.99	0.515021	1.28	0.29	0.01	45.086	8.46849	148.463	7.39075	929.281
287	T5	1	1	F	T2	Livestock mart	67.5	28	BEEFXHF	7.72	4.5	10.88	5.21	3.81	1.36745	1.66	0.19	0.01	46.4687	8.24657	134.09	7.38403	728.448
288	T5	0	0	F	T2	Livestock mart	50	21	BEEFXHF	11.89	8.1	10.3	1.97	6.73	0.292719	1.03	0.52	0.05	9.69279	7.97754	59.4664	7.48263	435.438
289	T5	1	0	M	T2	Livestock mart	71	23	HF	9.61	6.4	10.65	2.84	6.52	0.435583	1.06	0.21	0.02	17.1769	8.59239	95.5671	7.61817	878.652
290	T5	0	0	M	T2	Livestock mart	61	34	HF	9.63	5.9	6.41	1.91	3.61	0.529086	0.72	0.17	0	6.0955	11.8371	63.2082	11.0744	699.492
291	T5	1	0	M	T2	Livestock mart	51	29	BEEFXHF	10.01	7.4	11.71	5.43	4.88	1.1127	1.14	0.25	0.01	12.0499	5.03665	72.8736	4.50472	459.057
292	T5	1	0	M	T2	Livestock mart	51.5	27	BEEFXHF	8.79	4.9	8.68	2.74	4.67	0.586724	1.13	0.13	0.01	4.04994	10.5158	40.2078	10.1904	285.244
293	T5	3	0	F	T2	Livestock mart	63	28	BEEFXHF	7.9	4.7	8.31	3.49	3.89	0.897172	0.74	0.18	0.01	27.3416	5.88108	99.5079	5.54211	239.461
294	T5	0	0	M	T2	Livestock mart	63	23	HF	8.17	5.5	7.82	2.2	4.77	0.461216	0.68	0.16	0.01	2.86958	97.1514	66.1628	96.5526	532.707
295	T5	1	0	M	T2	Livestock mart	66	23	HF	10.32	5.9	13.85	2.44	9.57	0.254963	1.39	0.34	0.11	6.82484	18.1352	136.549	16.9407	1057.96
296	T5	2	1	M	T2	Livestock mart	63.5	23	HF	9.86	6.3	11.21	3.23	6.38	0.50627	1.34	0.24	0.02	12.8136	11.1434	214.628	9.88204	1046.74
297	T5	0	0	M	T2	Livestock mart	44	33	HF	7.94	5.3	7.67	2.45	3.43	0.714286	1.59	0.18	0.02	.	9.22233	52.5482	8.65131	518.469
298	T5	0	1	F	T2	Livestock mart	54.5	32	BEEFXHF	9.58	6.1	10.88	3.65	5.3	0.688679	1.58	0.3	0.05	12.73	11.6272	76.0891	11.0496	501.515
299	T5	0	0	M	T2	Livestock mart	59.5	23	HF	8.68	5.4	8.68	2.51	5.31	0.472693	0.68	0.17	0.01	19.7305	6.92614	96.5368	6.29948	530.125
